# Supplementary material for: The Genomic Architecture of Fowl Typhoid Resistance in Commercial Layers
Source: Front Genet. 2018 Nov 19;9:519. doi: 10.3389/fgene.2018.00519 (PMC6252313; doi:10.3389/fgene.2018.00519)
Supplement: Supplementary file 1 [file Table_1.XLSX]

## Sheet: Sheet1
Supplemental Table 1. Microsatelite and SNP markers used for the genotyping of the layer population suffered from the first outbreak. All the markers were located within the SAL1 locus.
Marker name	Chromosome	Position (bp)
MCW 029	5	41768982
MCW 081	5	48947807
SNP 7	5	50401216
COM 184	5	50413729
SNP 94	5	50471836
SNP 4	5	50872055
SNP216	5	51055741
SNP 215	5	51415477
SNP 210	5	51620232
SNP 197	5	51685833
SNP 200	5	51686240
SNP 201	5	51686379
SNP 2	5	51694728
SNP202	5	51739862
